# Supplementary material for: Re-Vision of Geometric Flap Design in Lower Limb Reconstruction: A Comparative Analysis on Perforator Enhancement
Source: J Clin Med. 2026 Jan 22;15(2):900. doi: 10.3390/jcm15020900 (PMC12842518; doi:10.3390/jcm15020900)
Supplement: Supplementary file 1 [file jcm-15-00900-s001.zip]

Archive with 1 entries (1 files):
- jcm-4079090-supplementary.xlsx
