# Supplementary material for: Re-Vision of Geometric Flap Design in Lower Limb Reconstruction: A Comparative Analysis on Perforator Enhancement
Source: J Clin Med. 2026 Jan 22;15(2):900. doi: 10.3390/jcm15020900 (PMC12842518; doi:10.3390/jcm15020900)
Supplement: Supplementary file 1 [file jcm-15-00900-s001.zip › jcm-4079090-supplementary.xlsx]

## Sheet: Sheet1
N	Age	Sex	BMI	Tabagism (Y/N)	Cardiovascular Comorbidities (HTA, DM, MI, etc)	ASA score	Previous Lower Limb Surgery	Etiology	Previous Radiation Therapy (Y/N)	Defect Type	Anatomical site	Defect Size (cm2)	Defect Area (cm2)	Flap Reconstruction (Type)	Flap Size (cm2)	Flap Area (cm2)	L:W ratio	STSG Donor Site (Y/N, cm2)	Frameworks (Y/N)	Surgical Time (min)	Hospitalisation length (days)	Hematoma/Bleeding (Y/N)	Seroma (Y/N)	Recurrent Infection/Osteomyelitis (Y/N)	Delayed Wound Healing (Y/N) (> 3 weeks)	Total Flap Loss (Y/N)	Partial Flap Loss (Y/N)	Mesh/Frameworks Replacement (Y/N)	Revision Surgery (Y/N)	2nd flap/surgery	Time of 2nd surgery (months)	3nd flap/surgery	Time of 3rd surgery (months)	Mobility day	Follow up (months)
1	34	M	23.1	N	N	1	N	Trauma	N	Framework exposition	Distal third	3x3	9	Advancement	4x3	12	1.3	Y	Y	186	15	N	N	N	N	N	N	N	N					5	61
2	70	F	30.3	N	Hypercholesterolemia, Hypertension	2	Metatarsal arthrodesis	Trauma	N	Cutaneous defect	Distal third	7x3	21	Rotational	4x3	12	1.3	Y	Y	41	12	N	N	N	N	N	N	Y, replacement	N					12	10
3	60	M	22.7	Y	N	2	Bone graft and ostheosynthesis of tibia	Trauma	N	Framework exposition	Medium third	10x5	50	Traspositional	10x5	50	2	Y	Y	129	74	N	N	Y	Y	N	N	N	Y	Framework removal	-			42	12
4	82	F	19.8	Y	N	2	External fixation	Trauma	N	Bone exposition	Medium third	3x3	9	Advancement	5x4	20	1.25	Y	Y	76	15	N	N	N	N	N	N	N	N					70	5
5	44	M	23	Y	N	2	Ostheosynthesis calcaneum	Trauma	N	Bone and tendon exposition	Distal third	5x5	25	Rotational	7x5	35	1.4	Y	N	144	11	N	N	N	Y	N	N	Y removal	Y	Keystone perforator	2			7	6
6	82	M	27.5	N	Diabetes, Hypertension	2	Excision and skin graft	Cancer	Y	Cutaneous defect	Thigh	15x10	150	Dufourmental	20x15	300	1.33333	Y	N	74	12	N	N	N	N	N	N	N	N					6	48
7	62	F	25.5	N	Hypercholesterolemia	1	Achille tendon fixation	Wound healing	N	Tendon and framework exposition	Distal third	2.5x2	5	Dufourmental + rotational	6x4	24	1.5	Y	Y	66	7	N	N	Y	N	N	Y	N	Y	Framework removal	4			42
8	56	F	25.84	Y	Severe aortic insufficiency, pacemaker	3	N	Wound healing	N	Cutaneous defect and tendon exposition	Distal third	4x3	12	Rotational	4x4	16	1	Y	N	70	18	N	N	N	N	N	N	N	N
9	84	M	28.3	Y	Atrial Fibrillation, Hypertension	3	Ostheosynthesis for bimalleolar fracture	Infection	N	Framework exposition	Distal third	9x3	27	Advancement	7x4	28	1.75	Y	N	113	28	N	N	N	N	N	N	Y, removal	N					28	1
10	42	F	21.48	N	N	1	Debridements and skin graft	Trauma	N	Cutaneous defect	Distal third	3x3	9	Rotational	10x4	40	2.5	Y	N	127	2	N	N	N	Y	N	Y	N	N	N				14	7
Mean	61.6	50	24.8		2 hypercholesterolemia, 3 hyperthension, 1 diabete	2							31.7			53.7	1.5			102.6	19.4													25.1	18.8
11	55	F	22.4	N	Hypercholesterolemia	2	Multiples metatarsal surgeries	Wound healing	N	Cutaneous defect	Distal third	6x2	12	Rotational (Ist commissure perforator)	5x2	10	2.5	N	Y	180	5	N	N	N	N	N	N	N	N
12	61	F	22.3	N	Hypercholesterolemia	2	Ankle arthrodesis and bone graft (2021)	Infection	N	Cutaneous defect	Distal third	2x1.5	3	Supra-malleolar (external) transpositional perforator	11x7	77	1.57143	Y	N	148	12	N	N	N	N	N	N	Y, removal	N					10	12
13	50	M	21	N	N	1	Ostheosynthesis tibio-peroneal fracture	Infection	N	Cutaneous defect	Distal third	2x2	4	Supra-malleolar (external) transpositional perforator	24x6	24	4	Y	N	80	8	N	N	N	N	N	N	Y, removal	N					5	6
14	78	M	35	N	Hypertension	2	Basocellular excision	Wound healing	Y	Cutaneous defect and bone/tendon exposition	Medium third	4x4	16	Rotational (posterior tibialis artery perforator)	14x4.5	63	3.11111	Y	N	107	15	N	N	N	N	N	N	N	N					14	4
15	75	M	23.1	Y	Hypertension	2	Knee prosthesis	Wound healing	N	Cutaneous defect	Thigh	7x3	21	Hatchet flap (superficial femoral artery perforator)	18x10	180	1.8	N	Y	81	8	N	N	Y	Y	N	Y (proximal necrosis)	Y, replacement	Y	Knee prosthesis removal + spacer + flap mobilisation	0.8	Arthroplasty + flap mobilisation	1.3	42	5
16	77	F	34	N	Hypertension	2	Ankle arthoplasty	Wound healing	N	Tendon exposition	Distal third	2x1.5	3	Hatchet flap (posterior tibialis artery perforator)	9x4	36	2.25	N	N	69	4	N	N	N	N	N	N	N	N					30
17	80	F	23	N	Hypercholesterolemia	2	Merkel tumor excision	Cancer	N	Cutaneous defect	Thigh	7x6	42	Limberg modified (perforator)	10x7	70	1.42857	N	N	54	5	N	N	N	N	N	N	N	N						8
18	38	F	18.7	N	N	2	External fixation for tibia and fibula open fracture	Trauma	N	Cutaneous defect	Medium third	8x7	56	Translational (posterior tibial artery perforator) + medial gastrocnemius	15x7	105	2.14286	Y	Y	186	15	N	N	N	N	N	N	N	N					42	14
19	63	M	23.15	N	Diabetes, Hypertension	2	Ostheosynthesis (tibia fracture)	Trauma	N	Bony fistula	Medium third	4x4	16	Rotational (posterior tibialis artery perforator)	10x7	70	1.42857	Y	N	161	9	N	N	N	N	N	N	Y, removal	N					7	1
Mean	64.1	55.6	24.7		3 hypercholesterolemia, 4 hyperthension, 1 diabetes	2							19.2			70.6	2.2			118.4	9													21.4	7.1
20	84	F	29	Y	Hypertension	3	Pre-patellar bursectomy	Trauma	N	Cutaneous defect	Proximal third	10x7	70	Propeller (lateral supra genicular artery perforator)	13x4	52	3.25	N	N	142	10	N	N	N	Y	N	N	N	N					23	12
21	82	M	32	N	Hypercholesterolemia, hypertension, diabetes, lower limb arteriopathy, renal chronique disease	3	Ostheosynthesis (open bimalleolar fracture)	Trauma	N	Framework exposition	Distal third	8x4	32	Propeller (posterior tibialis artery perforator)	12x4	48	3	Y	Y	90	100	N	N	Y	N	N	N	N	Y	Amputation	1				12
22	41	M	21.6	Y	Pulmonary embolism	2	N	Trauma	N	Cutaneous defect	Distal third	3x3	9	Propeller (posterior tibialis artery perforator)	20x5	100	4	Y	N	203	16	N	N	N	N	Y (1st)	Y distal necrosis (2nd)	N	Y (2x)	Medial plantar perforator	0.3	skin graft + VAC	1	42	15
23	72	F	30	Y	Hypercholesterolemia	2	Ostheosynthesis (open calcaneal fracture)	Trauma	N	Cutaneous defect with bone and framework exposition	Distal third	5x4	20	Propeller (peroneal artery perforator)	16x5	80	3.2	Y	Y	197	17	N	N	N	N	N	N	Y, removal	Y	Framework removal + Flap mobilisation	3			14	24
24	42	F	27	N	Diabetes	2	Multiple revision surgery for septic knee arthritis	Infection	N	Cutaneous defect and tendon exposition	Proximal third	9x5	45	Propeller (lateral supra genicular artery perforator)	15x6	90	2.5	Y	N	127	21	N	N	N	N	N	N	N	Y	skin graft				12	12
25	39	M	27	Y	N	2	External fixator for trimalleolar open fracture	Trauma	N	Cutaneous defect and tendon exposition	Distal third	5x4	20	Propeller (posterior tibialis artery perforator)	15x5	75	3	Y	Y	130	23	N	N	N	N	N	Y, distal necrosis	N	Y	skin graft	1.5			28	8
26	55	M	30.2	N	Diabetes	4	N	Trauma	N	Cutaneous defect with bone exposition	Distal third	4x4	16	Propeller (posterior tibialis artery perforator)	10x4	40	2.5	Y	Y	100	23	N	N	N	N	N	N	N	N					14	9
27	83	F	35	N	Hypertension, lower limb venous insufficiency	3	N	Trauma	N	Cutaneous defect	Proximal third	6x4	24	Propeller (peroneal artery perforator)	11x5	55	2.2	Y	N	118	14	N	N	N	Y	N	N	N	N					12	36
28	67	M	27	Y	Ischemic cardiopathy	3	Multiple knee arthroplastys	Infection	N	Wound infection	Proximal third	6x6	36	Propeller (lateral supra genicular artery perforator)	18x8	144	2.25	Y	Y	139	11	N	N	Y	Y	Y	N	N	Y	Prosthesis replacement and ALT free flap	6			14	8
29	68	M	29	N	Hypertension	2	Osteosynthesis (open tibial fracture)	Infection	N	Wound infection and framework exposition	Medium third	3x3	9	Propeller (posterior tibialis artery perforator)	12x5	60	2.4	Y	Y	220	5	N	N	Y	Y	N	Y (Venous congestion, medial necrosis)	Y, replacement	Y	Double advancement flap	-	ALT free flap	9	42	12
Mean	63.3	40	28.8		2 Hypercholesterolemia, 4 Hypertension, 3 diabetes	3							28.1			74.4	2.8			146.6	24													22.3	14.8
Overall means	63	48.5	26.1			2							26.3							122.5	17.5													22.9	13.6

## Sheet: Tabella PUB
N	Age	Sex	BMI	Tabagism (Y/N)	ASA score	Etiology	Previous Radiation Therapy (Y/N)	Anatomical site	Defect Size (cm2)	Defect Area (cm2)	Flap Reconstruction (Type)	Flap Size (cm2)	Flap Area (cm2)	L:W ratio	STSG Donor Site (Y/N, cm2)	Frameworks (Y/N)	Surgical Time (min)	Hospitalisation length (days)	Hematoma/Bleeding (Y/N)	Seroma (Y/N)	Recurrent Infection/Osteomyelitis (Y/N)	Delayed Wound Healing (Y/N) (> 3 weeks)	Total Flap Loss (Y/N)	Partial Flap Loss (Y/N)	Mesh/Frameworks Replacement (Y/N)	Revision Surgery (Y/N)	Mobility day	Follow up (months)
1	34	M	23.1	N	1	Trauma	N	Distal third	3x3	9	Advancement	4x3	12	1.3	Y	Y	186	15	N	N	N	N	N	N	N	N	5	61
2	70	F	30.3	N	2	Trauma	N	Distal third	7x3	21	Rotational	4x3	12	1.3	Y	Y	41	12	N	N	N	N	N	N	Y, replacement	N	12	10
3	60	M	22.7	Y	2	Trauma	N	Medium third	10x5	50	Traspositional	10x5	50	2	Y	Y	129	74	N	N	Y	Y	N	N	N	Y	42	12
4	82	F	19.8	Y	2	Trauma	N	Medium third	3x3	9	Advancement	5x4	20	1.25	Y	Y	76	15	N	N	N	N	N	N	N	N	70	5
5	44	M	23	Y	2	Trauma	N	Distal third	5x5	25	Rotational	7x5	35	1.4	Y	N	144	11	N	N	N	Y	N	N	Y removal	Y	7	6
6	82	M	27.5	N	2	Cancer	Y	Thigh	15x10	150	Dufourmental	20x15	300	1.33333	Y	N	74	12	N	N	N	N	N	N	N	N	6	48
7	62	F	25.5	N	1	Wound healing	N	Distal third	2.5x2	5	Dufourmental + rotational	6x4	24	1.5	Y	Y	66	7	N	N	Y	N	N	Y	N	Y	42
8	56	F	25.84	Y	3	Wound healing	N	Distal third	4x3	12	Rotational	4x4	16	1	Y	N	70	18	N	N	N	N	N	N	N	N
9	84	M	28.3	Y	3	Infection	N	Distal third	9x3	27	Advancement	7x4	28	1.75	Y	N	113	28	N	N	N	N	N	N	Y, removal	N	28	1
10	42	F	21.48	N	1	Trauma	N	Distal third	3x3	9	Rotational	10x4	40	2.5	Y	N	127	2	N	N	N	N	N	Y	N	N	14	7
%															100	50			0	0	20	20	0	20	30	30
Mean	61.6	50	24.8		2					31.7			53.7	1.5			102.6	19.4									25.1	18.8
11	55	F	22.4	N	2	Wound healing	N	Distal third	6x2	12	Rotational (Ist commissure perforator)	5x2	10	2.5	N	Y	180	5	N	N	N	N	N	N	N	N
12	61	F	22.3	N	2	Infection	N	Distal third	2x1.5	3	Supra-malleolar (external) transpositional perforator	11x7	77	1.57143	Y	N	148	12	N	N	N	N	N	N	Y, removal	N	10	12
13	50	M	21	N	1	Infection	N	Distal third	2x2	4	Supra-malleolar (external) transpositional perforator	24x6	24	4	Y	N	80	8	N	N	N	N	N	N	Y, removal	N	5	6
14	78	M	35	N	2	Wound healing	Y	Medium third	4x4	16	Rotational (posterior tibialis artery perforator)	14x4.5	63	3.11111	Y	N	107	15	N	N	N	N	N	N	N	N	14	4
15	75	M	23.1	Y	2	Wound healing	N	Thigh	7x3	21	Hatchet flap (superficial femoral artery perforator)	18x10	180	1.8	N	Y	81	8	N	N	Y	N	N	Y (proximal necrosis)	Y, replacement	Y	42	5
16	77	F	34	N	2	Wound healing	N	Distal third	2x1.5	3	Hatchet flap (posterior tibialis artery perforator)	9x4	36	2.25	N	N	69	4	N	N	N	N	N	N	N	N	30
17	80	F	23	N	2	Cancer	N	Thigh	7x6	42	Limberg modified (perforator)	10x7	70	1.42857	N	N	54	5	N	N	N	N	N	N	N	N		8
18	38	F	18.7	N	2	Trauma	N	Medium third	8x7	56	Translational (posterior tibial artery perforator) + medial gastrocnemius	15x7	105	2.14286	Y	Y	186	15	N	N	N	N	N	N	N	N	42	14
19	63	M	23.15	N	2	Trauma	N	Medium third	4x4	16	Rotational (posterior tibialis artery perforator)	10x7	70	1.42857	Y	N	161	9	N	N	N	N	N	N	Y, removal	N	7	1
%															55.6	33.3			0	0	11.1	0	0	11.1	44.4	11.1
Mean	64.1	55.5556	24.7		2					19.2			70.6	2.2			118.4	9									21.4	7.1
20	84	F	29	Y	3	Trauma	N	Proximal third	10x7	70	Propeller (lateral supra genicular artery perforator)	13x4	52	3.25	N	N	142	10	N	N	N	Y	N	N	N	N	23	12
21	82	M	32	N	3	Trauma	N	Distal third	8x4	32	Propeller (posterior tibialis artery perforator)	12x4	48	3	Y	Y	90	100	N	N	Y	N	N	N	N	N		12
22	41	M	21.6	Y	2	Trauma	N	Distal third	3x3	9	Propeller (posterior tibialis artery perforator)	20x5	100	4	Y	N	203	16	N	N	N	N	Y (1st)	N, Y distal necrosis (2nd)	N	Y (2x)	42	15
23	72	F	30	Y	2	Trauma	N	Distal third	5x4	20	Propeller (peroneal artery perforator)	16x5	80	3.2	Y	Y	197	17	N	N	N	N	N	N	Y, removal	N	14	24
24	42	F	27	N	2	Infection	N	Proximal third	9x5	45	Propeller (lateral supra genicular artery perforator)	15x6	90	2.5	Y	N	127	21	N	N	N	N	N	N	N	Y	12	12
25	39	M	27	Y	2	Trauma	N	Distal third	5x4	20	Propeller (posterior tibialis artery perforator)	15x5	75	3	Y	Y	130	23	N	N	N	N	N	Y, distal necrosis	N	Y	28	8
26	55	M	30.2	N	4	Trauma	N	Distal third	4x4	16	Propeller (posterior tibialis artery perforator)	10x4	40	2.5	Y	Y	100	23	N	N	N	N	N	N	N	N	14	9
27	83	F	35	N	3	Trauma	N	Proximal third	6x4	24	Propeller (peroneal artery perforator)	11x5	55	2.2	Y	N	118	14	N	N	N	Y	N	N	N	N	12	36
28	67	M	27	Y	3	Infection	N	Proximal third	6x6	36	Propeller (lateral supra genicular artery perforator)	18x8	144	2.25	Y	Y	139	11	N	N	Y	Y	Y	N	N	Y	14	8
29	68	M	29	N	2	Infection	N	Medium third	3x3	9	Propeller (posterior tibialis artery perforator)	12x5	60	2.4	Y	Y	220	5	N	N	Y	N	N	Y (Venous congestion, medial necrosis)	Y, replacement	Y	42	12
%															100	60			0	0	30	30	20	20	20	50
Mean	63.3	40	28.8		3					28.1			74.4	2.8			146.6	24									22.3	14.8
Overall means	63	48.5	26.1		2					26.3							122.5	17.5									22.9	13.6

## Sheet: Foglio3
2nd flap/surgery	Time of 2nd surgery (months)	3nd flap/surgery	Time of 3rd surgery (months)
Framework removal	-
Keystone perforator	2
Framework removal	4
N
Knee prosthesis removal + spacer + flap mobilisation	0.8	Arthroplasty + flap mobilisation	1.3
Amputation	1
Medial plantar perforator	0.3	skin graft + VAC	1
Framework removal + Flap mobilisation	3
skin graft
skin graft	1.5
Prosthesis replacement and ALT free flap	6
Double advancement flap	-	ALT free flap	9

## Sheet: Foglio2
N	Cardiovascular Comorbidities (HTA, DM, MI, etc)	Previous Lower Limb Surgery	Defect Type
1	N	N	Framework exposition
2	Hypercholesterolemia, Hypertension	Metatarsal arthrodesis	Cutaneous defect
3	N	Bone graft and ostheosynthesis of tibia	Framework exposition
4	N	External fixation	Bone exposition
5	N	Ostheosynthesis calcaneum	Bone and tendon exposition
6	Diabetes, Hypertension	Excision and skin graft	Cutaneous defect
7	Hypercholesterolemia	Achille tendon fixation	Tendon and framework exposition
8	Severe aortic insufficiency, pacemaker	N	Cutaneous defect and tendon exposition
9	Atrial Fibrillation, Hypertension	Ostheosynthesis for bimalleolar fracture	Framework exposition
10	N	Debridements and skin graft	Cutaneous defect
11	Hypercholesterolemia	Multiples metatarsal surgeries	Cutaneous defect
12	Hypercholesterolemia	Ankle arthrodesis and bone graft (2021)	Cutaneous defect
13	N	Ostheosynthesis tibio-peroneal fracture	Cutaneous defect
14	Hypertension	Basocellular excision	Cutaneous defect and bone/tendon exposition
15	Hypertension	Knee prosthesis	Cutaneous defect
16	Hypertension	Ankle arthoplasty	Tendon exposition
17	Hypercholesterolemia	Merkel tumor excision	Cutaneous defect
18	N	External fixation for tibia and fibula open fracture	Cutaneous defect
19	Diabetes, Hypertension	Ostheosynthesis (tibia fracture)	Bony fistula
20	Hypertension	Pre-patellar bursectomy	Cutaneous defect
21	Hypercholesterolemia, hypertension, diabetes, lower limb arteriopathy, renal chronique disease	Ostheosynthesis (open bimalleolar fracture)	Framework exposition
22	Pulmonary embolism	N	Cutaneous defect
23	Hypercholesterolemia	Ostheosynthesis (open calcaneal fracture)	Cutaneous defect with bone and framework exposition
24	Diabetes	Multiple revision surgery for septic knee arthritis	Cutaneous defect and tendon exposition
25	N	External fixator for trimalleolar open fracture	Cutaneous defect and tendon exposition
26	Diabetes	N	Cutaneous defect with bone exposition
27	Hypertension, lower limb venous insufficiency	N	Cutaneous defect
28	Ischemic cardiopathy	Multiple knee arthroplastys	Wound infection
29	Hypertension	Osteosynthesis (open tibial fracture)	Wound infection and framework exposition
